# Supplementary material for: Role of arachidonic acid metabolism in intervertebral disc degeneration: identification of potential biomarkers and therapeutic targets via multi-omics analysis and artificial intelligence strategies
Source: Lipids Health Dis. 2023 Nov 25;22:204. doi: 10.1186/s12944-023-01962-5 (PMC10675942; doi:10.1186/s12944-023-01962-5)
Supplement: Supplementary file 1 — Additional file 1. [file 12944_2023_1962_MOESM1_ESM.txt]

PLA2G10
PLA2G2D
PLA2G2E
PLA2G3
PLA2G2F
PLA2G12A
PLA2G12B
PLA2G1B
PLA2G5
PLA2G2A
PLA2G2C
PLA2G4E
PLA2G4A
JMJD7-PLA2G4B
PLA2G4B
PLA2G4C
PLA2G4D
PLA2G4F
PLA2G6
PLB1
PLA2G16
PTGS1
PTGS2
PTGES
PTGES2
PTGES3
CBR1
CBR3
FAM213B
TBXAS1
PTGDS
HPGDS
AKR1C3
PTGIS
ALOX5
LTA4H
CYP4F2
CYP4F3
LTC4S
GGT1
GGT5
GPX6
GPX7
GPX2
GPX3
GPX1
GPX5
GPX8
CYP2E1
CYP2J2
CYP2U1
CYP4A11
CYP2C19
CYP4F8
ALOX12
ALOX12B
ALOX15B
CYP2B6
CYP2C8
CYP2C9
EPHX2
ALOX15
